# Supplementary material for: Improvement in cardiac dysfunction with a novel circuit training method combining simultaneous aerobic-resistance exercises. A randomized trial
Source: PLoS One. 2018 Jan 29;13(1):e0188551. doi: 10.1371/journal.pone.0188551 (PMC5788332; doi:10.1371/journal.pone.0188551)
Supplement: S1 Table — (XLSX) [file pone.0188551.s005.xlsx]

## Sheet: Data
Group	Participants	MET1	MET2	Diff_MET	RPP1	RPP2	Diff_RPP	Strength1	Strentth2	Diff_strength	QTd_1	QTd_2	Diff_QTd	QTdc_1	QTdc_2	Diff_QTdc	LF1_nu	LF2_nu	Diff_LF	HF1_nu	HF2_nu	Diff_HF	LF_HF_1	LF_HF_2	Diff_LF_HF
0		8	8	0	15400	15390	-10	40	43	3
0		5.49	7	1.51	15857	14025	-1832
0		7	8	1	28730	20880	-7850				45	34	-11	43.8667	36.7	-7.16667	66.2567	9.50691	-56.7498	28.3547	97.4592	69.1044	1.96	0.11	-1.85
0		11	11	0	18415	22650	4235	44	46.5	2.5
0		8.4	7.3	-1.1	15400	18150	2750	48	50	2	58	14	-44	61.4333	15.3	-46.1333	60.9221	27.3267	-33.5954	41.3813	96.9948	55.6135	1.56	0.37602	-1.18398
0		7	7.5	0.5	22165	18120	-4045				98	30	-68	106.533	30.4	-76.1333				5.07632			0.66	0.5	-0.16
0		1.43	7.6	6.17	13442	16800	3358	44	46.5	2.5	48	21	-27	49.7333	19.9667	-29.7667	58.1147	38.7194	-19.3953	50.2385	90.1842	39.9457	1.39	0.63	-0.76
0		10	8.5	-1.5	18910	14175	-4735	43	45.5	2.5	26	14	-12	28.4	23.4	-5	59.0664	64.3581	5.29172	33.0011	88.0745	55.0734	1.44	1.81	0.37
0		9.23	10	0.77				45	47.5	2.5	72	71	-1	69.2333	64.1	-5.13333	55.2487	46.554	-8.69464	56.2944	82.2931	25.9986	0.81	0.87	0.06
0		7	8.12	1.12	12936	13320	384					44			43.9333		76.8022	9.28128	-67.5209	94.7994	96.8327	2.03324	3.31	0.1	-3.21
0		8.37	11.8	3.43	26552						52	26	-26	66.6333	27.7333	-38.9	100						0.62	2.9	2.28
0		7	7	0	16385	20160	3775	46.6	49	2.4
0								41.5	43.5	2	64	50	-14	63.1333	50.6333	-12.5	75.7924	21.3963	-54.3961	8.22092	97.7497	89.5287	3.13	0.27	-2.86
0		10	11	1	18560			44	46.5	2.5
0		11	11	0	20770	17490	-3280				47	24	-23	45.8667	24.1	-21.7667	73.5029	51.192	-22.3109	6.83233	88.3753	81.5429	2.77	1.05	-1.72
1		12.8	14.8	2	26904	26732	-172	60	71	11
1		11.3	14	2.7	20925	27590	6665				20.3333	16	-4.33333	64	37	-27	63.1787	31.8299	-31.3488	5.0716	98.8305	93.7589	1.72	0.47	-1.25
1		12.8	15	2.2	16940	17182	242				53	36	-17	55	32.7333	-22.2667	41.0357	53.7042	12.6685	27.0868	89.5278	62.441	0.695943	1.16	0.464057
1		8.17	13.5	5.33	17050	26640	9590	50	54	4	74	30	-44	77.7333	32.9	-44.8333	62.4662	42.6576	-19.8086	63.6403	94.5334	30.8931	1.66	0.74	-0.92
1		10.2	11.3	1.1	17700	21760	4060	44	46	2	44	27	-17	64	38	-26	49	39.7	-9.3	63.6	93.9	30.3	1.17	0.75	-0.42
1		6.6	10.2	3.6	15730	14560	-1170	40	46	6	44	27	-17	133	64	-69	49	56.1702	7.17019	90.6482	90.8914	0.24317	1.16	1.28	0.12
1		10	11.28	1.28	19500	22320	2820	40	49	9	29	25	-4	26.6	22.1	-4.5	39.4169	40.7298	1.31295	98.1638	90.0874	-8.0764	0.65	0.69	0.04
1		10.2	11.42	1.22	22050	23664	1614	60	68	8
1		10.3	10.45	0.15
1		10.37	10.3	-0.07	21315	25920	4605	60	59	-1	41	34	-7	41.8667	36.5333	-5.33333	21.8727	13.3156	-8.55709	60.5997	99.8045	39.2048	0.28	0.15	-0.13
1											47	21.3333	-25.6667	50.1333			66.34	40	-26.34	27.9579	93	65.0421	1.97	0.75	-1.22
1		7	11	4	15470	22630	7160	42	46	4
1		7	11	4	14105	20615	6510	40	51	11
1		7	10.1	3.1	19140	16104	-3036
